# Supplementary material for: A Cascade Signal Amplification Strategy for the Ultrasensitive Fluorescence Detection of Cu2+ via λ-Exonuclease-Assisted Target Recycling with Mismatched Catalytic Hairpin Assembly
Source: Biosensors (Basel). 2023 Oct 8;13(10):918. doi: 10.3390/bios13100918 (PMC10605925; doi:10.3390/bios13100918)
Supplement: Supplementary file 1 [file biosensors-13-00918-s001.zip]

Archive with 1 entries (1 files):
- biosensors-2494852-supplementary.pdf
